# Supplementary material for: Multimodality approach to the no-entry ventricle for VT ablation: first European experience of the RA-to-LV percutaneous access—a case report
Source: Eur Heart J Case Rep. 2026 Jun 16;10(6):ytag384. doi: 10.1093/ehjcr/ytag384 (PMC13281944; doi:10.1093/ehjcr/ytag384)
Supplement: ytag384_Supplementary_Data [file ytag384_supplementary_data.zip]

Archive with 3 entries (3 files):
- RA-to-LV advancing HD Grid X.mp4
- RA-to-LV dilation and sheath advancement.mp4
- RA-to-LV puncture.mp4
